# Supplementary material for: Pangenome databases improve host removal and mycobacteria classification from clinical metagenomic data
Source: Gigascience. 2024 Apr 4;13:giae010. doi: 10.1093/gigascience/giae010 (PMC10993716; doi:10.1093/gigascience/giae010)
Supplement: giae010_Supplemental_Files [file giae010_supplemental_files.zip]

Archive with 12 entries (12 files):
- table_S10__supplementary_material.csv
- table_S11__supplementary_material.csv
- table_S12__supplementary_material.csv
- table_S1__supplementary_material.csv
- table_S2__supplementary_material.csv
- table_S3__supplementary_material.csv
- table_S4__supplementary_material.csv
- table_S5__supplementary_material.csv
- table_S6__supplementary_material.csv
- table_S7__supplementary_material.csv
- table_S8__supplementary_material.csv
- table_S9__supplementary_material.csv
