# Supplementary material for: Pangenome databases improve host removal and mycobacteria classification from clinical metagenomic data
Source: Gigascience. 2024 Apr 4;13:giae010. doi: 10.1093/gigascience/giae010 (PMC10993716; doi:10.1093/gigascience/giae010)
Supplement: giae010_Supplemental_Files [file giae010_supplemental_files.zip › table_S10__supplementary_material.csv]

tool	db	tech	pre_covg	pre_depth	post_covg	post_depth	rel_covg	rel_depth
kraken	standard	ont	99.9549	103.89	99.9517	85.4888	0.9999679855614884	0.82287804408509
kraken	standard-8	ont	99.9549	103.89	99.9461	64.4953	0.9999119602940927	0.6208037347194147
kraken	mycobacterium	ont	99.9549	103.89	99.9548	100.302	0.9999989995487966	0.96546347097892
minimap2	clockwork	ont	99.9549	103.89	99.9549	100.355	1.0	0.9659736259505246
minimap2	mtbc	ont	99.9549	103.89	99.9545	97.5554	0.999995998195186	0.9390258927712004
minimap2	mycobacterium	ont	99.9549	103.89	99.9549	100.355	1.0	0.9659736259505246
