# Supplementary material for: Pangenome databases improve host removal and mycobacteria classification from clinical metagenomic data
Source: Gigascience. 2024 Apr 4;13:giae010. doi: 10.1093/gigascience/giae010 (PMC10993716; doi:10.1093/gigascience/giae010)
Supplement: giae010_Supplemental_Files [file giae010_supplemental_files.zip › table_S11__supplementary_material.csv]

tool	db	tech	pre_covg	pre_depth	post_covg	post_depth	rel_covg	rel_depth
kraken	standard	illumina	99.2938	11.1761	59.8951	1.80468	0.6032108752006671	0.1614767226492247
kraken	standard-8	illumina	99.2938	11.1761	19.1227	0.601337	0.1925870497453013	0.05380562092322009
kraken	mycobacterium	illumina	99.2938	11.1761	98.3138	10.9056	0.9901303001798702	0.975796565886132
minimap2	clockwork	illumina	99.2938	11.1761	99.2913	11.124	0.9999748221943364	0.9953382664793623
minimap2	mtbc	illumina	99.2938	11.1761	99.2824	10.5352	0.9998851892061739	0.9426544143305804
minimap2	mycobacterium	illumina	99.2938	11.1761	99.2913	11.1201	0.9999748221943364	0.9949893075401974
