# Supplementary material for: Pangenome databases improve host removal and mycobacteria classification from clinical metagenomic data
Source: Gigascience. 2024 Apr 4;13:giae010. doi: 10.1093/gigascience/giae010 (PMC10993716; doi:10.1093/gigascience/giae010)
Supplement: giae010_Supplemental_Files [file giae010_supplemental_files.zip › table_S12__supplementary_material.csv]

tool	db	tech	pre_covg	pre_depth	post_covg	post_depth	rel_covg	rel_depth
kraken	standard	illumina	99.2921	333.786	97.5177	23.274	0.9821294946929313	0.06972731031259549
kraken	standard-8	illumina	99.2921	333.786	44.2746	4.96765	0.44590254410975294	0.014882739240111928
kraken	mycobacterium	illumina	99.2921	333.786	98.8811	328.14	0.9958606978802946	0.9830849706099117
minimap2	clockwork	illumina	99.2921	333.786	99.2921	333.097	1.0	0.9979358031792824
minimap2	mtbc	illumina	99.2921	333.786	99.2794	314.666	0.9998720945573716	0.9427177892422091
minimap2	mycobacterium	illumina	99.2921	333.786	99.2921	332.923	1.0	0.9974145110939344
