# Supplementary material for: Pangenome databases improve host removal and mycobacteria classification from clinical metagenomic data
Source: Gigascience. 2024 Apr 4;13:giae010. doi: 10.1093/gigascience/giae010 (PMC10993716; doi:10.1093/gigascience/giae010)
Supplement: giae010_Supplemental_Files [file giae010_supplemental_files.zip › table_S1__supplementary_material.csv]

Method	Rate (reads/sec)	Peak Memory (GB)	FN	FP	TN	TP	Specificity (95% CI)	Sensitivity (95% CI)	Youden's Index (95% CI)	Precision (95% CI)	F-score (95% CI)
HRRT	281	1.0	2558	2	100714	131710	1.0 (0.9999-1.0)	0.9809 (0.9802-0.9817)	0.9809 (0.9801-0.9817)	1.0 (0.9999-1.0)	0.9904 (0.99-0.9907)
Hostile	263	12.8	21	4	100712	134247	1.0 (0.9999-1.0)	0.9998 (0.9998-0.9999)	0.9998 (0.9997-0.9999)	1.0 (0.9999-1.0)	0.9999 (0.9998-0.9999)
minimap2	412	9.0	21	7	100709	134247	0.9999 (0.9999-1.0)	0.9998 (0.9998-0.9999)	0.9998 (0.9996-0.9999)	0.9999 (0.9999-1.0)	0.9999 (0.9998-0.9999)
miniwinnow	854	3.0	15	8	100708	134253	0.9999 (0.9998-1.0)	0.9999 (0.9998-0.9999)	0.9998 (0.9997-0.9999)	0.9999 (0.9999-1.0)	0.9999 (0.9998-1.0)
kraken default	1618	4.1	27	3	100713	134241	1.0 (0.9999-1.0)	0.9998 (0.9997-0.9999)	0.9998 (0.9996-0.9999)	1.0 (0.9999-1.0)	0.9999 (0.9998-0.9999)
kraken HPRC	2384	4.7	24	7	100709	134244	0.9999 (0.9999-1.0)	0.9998 (0.9997-0.9999)	0.9998 (0.9996-0.9998)	0.9999 (0.9999-1.0)	0.9999 (0.9998-0.9999)
