# Supplementary material for: Pangenome databases improve host removal and mycobacteria classification from clinical metagenomic data
Source: Gigascience. 2024 Apr 4;13:giae010. doi: 10.1093/gigascience/giae010 (PMC10993716; doi:10.1093/gigascience/giae010)
Supplement: giae010_Supplemental_Files [file giae010_supplemental_files.zip › table_S2__supplementary_material.csv]

Method	Rate (reads/sec)	Peak Memory (GB)	FN	FP	TN	TP	Specificity (95% CI)	Sensitivity (95% CI)	Youden's Index (95% CI)	Precision (95% CI)	F-score (95% CI)
HRRT	488	1.1	3214	2861	912348	138737	0.9969 (0.9968-0.997)	0.9774 (0.9766-0.9781)	0.9742 (0.9733-0.9751)	0.9798 (0.979-0.9805)	0.9786 (0.9778-0.9793)
Hostile	333	14.3	2017	1274	913935	139934	0.9986 (0.9985-0.9987)	0.9858 (0.9852-0.9864)	0.9844 (0.9837-0.9851)	0.991 (0.9905-0.9915)	0.9884 (0.9878-0.9889)
minimap2	405	11.8	1994	1380	913829	139957	0.9985 (0.9984-0.9986)	0.986 (0.9853-0.9866)	0.9844 (0.9837-0.9851)	0.9902 (0.9897-0.9907)	0.9881 (0.9875-0.9886)
miniwinnow	924	4.5	1761	2884	912325	140190	0.9968 (0.9967-0.997)	0.9876 (0.987-0.9882)	0.9844 (0.9837-0.9851)	0.9798 (0.9791-0.9806)	0.9837 (0.983-0.9843)
kraken default	4322	4.1	2675	2505	912704	139276	0.9973 (0.9972-0.9974)	0.9812 (0.9804-0.9818)	0.9784 (0.9776-0.9792)	0.9823 (0.9816-0.983)	0.9817 (0.981-0.9824)
kraken HPRC	8081	4.8	2411	3476	911733	139540	0.9962 (0.9961-0.9963)	0.983 (0.9823-0.9837)	0.9792 (0.9784-0.98)	0.9757 (0.9749-0.9765)	0.9793 (0.9786-0.9801)
