# Supplementary material for: Pangenome databases improve host removal and mycobacteria classification from clinical metagenomic data
Source: Gigascience. 2024 Apr 4;13:giae010. doi: 10.1093/gigascience/giae010 (PMC10993716; doi:10.1093/gigascience/giae010)
Supplement: giae010_Supplemental_Files [file giae010_supplemental_files.zip › table_S3__supplementary_material.csv]

Method	Rate (reads/sec)	Peak Memory (GB)	FN	FP	TN	TP	Specificity (95% CI)	Sensitivity (95% CI)	Youden's Index (95% CI)	Precision (95% CI)	F-score (95% CI)
HRRT	15427	1.0	268479	0	2775864	2462217	1.0 (1.0-1.0)	0.9017 (0.9013-0.902)	0.9017 (0.9013-0.902)	1.0 (1.0-1.0)	0.9483 (0.9481-0.9485)
Hostile	17302	4.1	51966	4	2775860	2678730	1.0 (1.0-1.0)	0.981 (0.9808-0.9811)	0.981 (0.9808-0.9811)	1.0 (1.0-1.0)	0.9904 (0.9903-0.9905)
minimap2	14294	11.7	44544	137	2775727	2686152	1.0 (0.9999-1.0)	0.9837 (0.9835-0.9838)	0.9836 (0.9835-0.9838)	0.9999 (0.9999-1.0)	0.9918 (0.9917-0.9918)
kraken default	196281	4.1	71684	20	2775844	2659012	1.0 (1.0-1.0)	0.9737 (0.9736-0.9739)	0.9737 (0.9735-0.9739)	1.0 (1.0-1.0)	0.9867 (0.9866-0.9868)
kraken HPRC	151811	4.8	58196	34	2775830	2672500	1.0 (1.0-1.0)	0.9787 (0.9785-0.9789)	0.9787 (0.9785-0.9789)	1.0 (1.0-1.0)	0.9892 (0.9891-0.9893)
