# Supplementary material for: Pangenome databases improve host removal and mycobacteria classification from clinical metagenomic data
Source: Gigascience. 2024 Apr 4;13:giae010. doi: 10.1093/gigascience/giae010 (PMC10993716; doi:10.1093/gigascience/giae010)
Supplement: giae010_Supplemental_Files [file giae010_supplemental_files.zip › table_S4__supplementary_material.csv]

Method	Rate (reads/sec)	Peak Memory (GB)	FN	FP	TN	TP	Specificity (95% CI)	Sensitivity (95% CI)	Youden's Index (95% CI)	Precision (95% CI)	F-score (95% CI)
HRRT	25857	1.5	563268	5518	42340404	19436736	0.9999 (0.9999-0.9999)	0.9718 (0.9718-0.9719)	0.9717 (0.9716-0.9718)	0.9997 (0.9997-0.9997)	0.9856 (0.9855-0.9856)
Hostile	33967	7.3	132638	3272	42342650	19867366	0.9999 (0.9999-0.9999)	0.9934 (0.9933-0.9934)	0.9933 (0.9933-0.9933)	0.9998 (0.9998-0.9998)	0.9966 (0.9966-0.9966)
minimap2	35105	11.6	178540	17719	42328203	19821464	0.9996 (0.9996-0.9996)	0.9911 (0.991-0.9911)	0.9907 (0.9906-0.9907)	0.9991 (0.9991-0.9991)	0.9951 (0.995-0.9951)
kraken default	402528	4.2	126676	10668	42335254	19873328	0.9997 (0.9997-0.9998)	0.9937 (0.9936-0.9937)	0.9934 (0.9934-0.9935)	0.9995 (0.9995-0.9995)	0.9966 (0.9965-0.9966)
kraken HPRC	241234	4.8	81424	28818	42317104	19918580	0.9993 (0.9993-0.9993)	0.9959 (0.9959-0.996)	0.9952 (0.9952-0.9953)	0.9986 (0.9985-0.9986)	0.9972 (0.9972-0.9973)
