# Supplementary material for: Pangenome databases improve host removal and mycobacteria classification from clinical metagenomic data
Source: Gigascience. 2024 Apr 4;13:giae010. doi: 10.1093/gigascience/giae010 (PMC10993716; doi:10.1093/gigascience/giae010)
Supplement: giae010_Supplemental_Files [file giae010_supplemental_files.zip › table_S5__supplementary_material.csv]

Method	Rate (reads/sec)	Peak Memory (GB)	FN	FP	TN	TP	Specificity (95% CI)	Sensitivity (95% CI)	Youden's Index (95% CI)	Precision (95% CI)	F-score (95% CI)
kraken standard	1406	66.8	15620	0	28395	44638	1.0 (0.9999-1.0)	0.7408 (0.7373-0.7443)	0.7408 (0.7371-0.7443)	1.0 (0.9999-1.0)	0.8511 (0.8487-0.8534)
kraken standard-8	4884	7.8	34973	0	28395	25285	1.0 (0.9999-1.0)	0.4196 (0.4157-0.4236)	0.4196 (0.4155-0.4236)	1.0 (0.9998-1.0)	0.5912 (0.5872-0.5951)
kraken mycobacterium	4286	8.2	284	1	28394	59974	1.0 (0.9998-1.0)	0.9953 (0.9947-0.9958)	0.9953 (0.9945-0.9958)	1.0 (0.9999-1.0)	0.9976 (0.9973-0.9979)
minimap2 clockwork	349	14.0	1	48	28364	60257	0.9983 (0.9978-0.9987)	1.0 (0.9999-1.0)	0.9983 (0.9977-0.9987)	0.9992 (0.9989-0.9994)	0.9996 (0.9994-0.9997)
minimap2 mtbc	418	2.0	1787	753	27620	58471	0.9735 (0.9715-0.9753)	0.9703 (0.969-0.9717)	0.9438 (0.9405-0.9469)	0.9873 (0.9864-0.9882)	0.9787 (0.9776-0.9798)
minimap2 mycobacterium	368	7.9	2	3	28494	60256	0.9999 (0.9997-1.0)	1.0 (0.9999-1.0)	0.9999 (0.9996-1.0)	1.0 (0.9999-1.0)	1.0 (0.9999-1.0)
