# Supplementary material for: Pangenome databases improve host removal and mycobacteria classification from clinical metagenomic data
Source: Gigascience. 2024 Apr 4;13:giae010. doi: 10.1093/gigascience/giae010 (PMC10993716; doi:10.1093/gigascience/giae010)
Supplement: giae010_Supplemental_Files [file giae010_supplemental_files.zip › table_S6__supplementary_material.csv]

Method	Rate (reads/sec)	Peak Memory (GB)	FN	FP	TN	TP	Specificity (95% CI)	Sensitivity (95% CI)	Youden's Index (95% CI)	Precision (95% CI)	F-score (95% CI)
kraken standard	6735	67.0	29292	0	813709	72208	1.0 (1.0-1.0)	0.7114 (0.7086-0.7142)	0.7114 (0.7086-0.7142)	1.0 (0.9999-1.0)	0.8314 (0.8294-0.8333)
kraken standard-8	14828	7.7	56037	0	813709	45463	1.0 (1.0-1.0)	0.4479 (0.4449-0.451)	0.4479 (0.4448-0.451)	1.0 (0.9999-1.0)	0.6187 (0.6158-0.6216)
kraken mycobacterium	6755	8.2	2299	0	813709	99201	1.0 (1.0-1.0)	0.9773 (0.9764-0.9782)	0.9773 (0.9764-0.9782)	1.0 (1.0-1.0)	0.9885 (0.988-0.989)
minimap2 clockwork	1225	13.8	1949	381	813328	99551	0.9995 (0.9995-0.9996)	0.9808 (0.9799-0.9816)	0.9803 (0.9794-0.9812)	0.9962 (0.9958-0.9966)	0.9884 (0.9878-0.989)
minimap2 mtbc	1892	2.5	5582	14761	798948	95918	0.9819 (0.9816-0.9821)	0.945 (0.9436-0.9464)	0.9269 (0.9252-0.9285)	0.8666 (0.8646-0.8686)	0.9041 (0.9024-0.9058)
minimap2 mycobacterium	332	7.9	1916	404	813305	99584	0.9995 (0.9995-0.9995)	0.9811 (0.9803-0.9819)	0.9806 (0.9797-0.9815)	0.996 (0.9955-0.9963)	0.9885 (0.9878-0.9891)
