# Supplementary material for: Pangenome databases improve host removal and mycobacteria classification from clinical metagenomic data
Source: Gigascience. 2024 Apr 4;13:giae010. doi: 10.1093/gigascience/giae010 (PMC10993716; doi:10.1093/gigascience/giae010)
Supplement: giae010_Supplemental_Files [file giae010_supplemental_files.zip › table_S7__supplementary_material.csv]

Method	Rate (reads/sec)	Peak Memory (GB)	FN	FP	TN	TP	Specificity (95% CI)	Sensitivity (95% CI)	Youden's Index (95% CI)	Precision (95% CI)	F-score (95% CI)
kraken standard	51079	66.8	279074	4	2375856	54522	1.0 (1.0-1.0)	0.1634 (0.1622-0.1647)	0.1634 (0.1622-0.1647)	0.9999 (0.9998-1.0)	0.281 (0.2791-0.2828)
kraken standard-8	193794	7.7	315058	0	2375860	18276	1.0 (1.0-1.0)	0.0548 (0.0541-0.0556)	0.0548 (0.0541-0.0556)	1.0 (0.9998-1.0)	0.104 (0.1026-0.1054)
kraken mycobacterium	194893	8.2	8960	8	2375852	324636	1.0 (1.0-1.0)	0.9731 (0.9726-0.9737)	0.9731 (0.9726-0.9737)	1.0 (1.0-1.0)	0.9864 (0.9861-0.9867)
minimap2 clockwork	29100	20.7	24	204	2375660	333328	0.9999 (0.9999-0.9999)	0.9999 (0.9999-1.0)	0.9998 (0.9998-0.9999)	0.9994 (0.9993-0.9995)	0.9997 (0.9996-0.9997)
minimap2 mtbc	91734	0.7	17516	2186	2373678	315816	0.9991 (0.999-0.9991)	0.9475 (0.9467-0.9482)	0.9465 (0.9457-0.9473)	0.9931 (0.9928-0.9934)	0.9698 (0.9692-0.9703)
minimap2 mycobacterium	49727	11.0	148	56	2375808	333448	1.0 (1.0-1.0)	0.9996 (0.9995-0.9996)	0.9995 (0.9994-0.9996)	0.9998 (0.9998-0.9999)	0.9997 (0.9996-0.9997)
