# Supplementary material for: Pangenome databases improve host removal and mycobacteria classification from clinical metagenomic data
Source: Gigascience. 2024 Apr 4;13:giae010. doi: 10.1093/gigascience/giae010 (PMC10993716; doi:10.1093/gigascience/giae010)
Supplement: giae010_Supplemental_Files [file giae010_supplemental_files.zip › table_S8__supplementary_material.csv]

Method	Rate (reads/sec)	Peak Memory (GB)	FN	FP	TN	TP	Specificity (95% CI)	Sensitivity (95% CI)	Youden's Index (95% CI)	Precision (95% CI)	F-score (95% CI)
kraken standard	239420	67.2	20834338	6	19867544	1644034	1.0 (1.0-1.0)	0.0731 (0.073-0.0732)	0.0731 (0.073-0.0732)	1.0 (1.0-1.0)	0.1363 (0.1361-0.1365)
kraken standard-8	647608	7.8	22149966	14	19867536	328406	1.0 (1.0-1.0)	0.0146 (0.0146-0.0147)	0.0146 (0.0146-0.0147)	1.0 (0.9999-1.0)	0.0288 (0.0287-0.0289)
kraken mycobacterium	398597	8.3	640886	4	19867546	21837486	1.0 (1.0-1.0)	0.9715 (0.9714-0.9716)	0.9715 (0.9714-0.9716)	1.0 (1.0-1.0)	0.9855 (0.9855-0.9856)
minimap2 clockwork	56485	22.2	89330	8512	19859038	22389042	0.9996 (0.9996-0.9996)	0.996 (0.996-0.9961)	0.9956 (0.9956-0.9956)	0.9996 (0.9996-0.9996)	0.9978 (0.9978-0.9978)
minimap2 mtbc	82194	2.0	1312424	230966	19636584	21165948	0.9884 (0.9883-0.9884)	0.9416 (0.9415-0.9417)	0.93 (0.9298-0.9301)	0.9892 (0.9892-0.9892)	0.9648 (0.9648-0.9649)
minimap2 mycobacterium	11066	12.9	102224	6846	19860704	22376148	0.9997 (0.9996-0.9997)	0.9955 (0.9954-0.9955)	0.9951 (0.9951-0.9951)	0.9997 (0.9997-0.9997)	0.9976 (0.9976-0.9976)
