# Supplementary material for: Pangenome databases improve host removal and mycobacteria classification from clinical metagenomic data
Source: Gigascience. 2024 Apr 4;13:giae010. doi: 10.1093/gigascience/giae010 (PMC10993716; doi:10.1093/gigascience/giae010)
Supplement: giae010_Supplemental_Files [file giae010_supplemental_files.zip › table_S9__supplementary_material.csv]

tool	db	tech	pre_covg	pre_depth	post_covg	post_depth	rel_covg	rel_depth
kraken	standard	ont	99.5031	59.0994	99.3757	44.9281	0.9987196378806288	0.760212455625607
kraken	standard-8	ont	99.5031	59.0994	99.3581	29.4189	0.9985427589693184	0.4977867795612138
kraken	mycobacterium	ont	99.5031	59.0994	99.3763	55.0589	0.9987256678435144	0.9316321316290859
minimap2	clockwork	ont	99.5031	59.0994	99.3764	55.1048	0.9987266728373287	0.9324087892601277
minimap2	mtbc	ont	99.5031	59.0994	99.3764	53.8665	0.9987266728373287	0.911455953867552
minimap2	mycobacterium	ont	99.5031	59.0994	99.3764	55.1046	0.9987266728373287	0.9324054051310164
